# Supplementary material for: Assessment of the Antioxidant and Antimicrobial Potential of Ptychotis verticillata Duby Essential Oil from Eastern Morocco: An In Vitro and In Silico Analysis
Source: Antibiotics (Basel). 2023 Mar 27;12(4):655. doi: 10.3390/antibiotics12040655 (PMC10135233; doi:10.3390/antibiotics12040655)
Supplement: Supplementary file 1 [file antibiotics-12-00655-s001.zip]

Archive with 1 entries (1 files):
- antibiotics-2259503-supplementary.pdf
